# Supplementary material for: Isolation, NMR Characterization, and Bioactivity of a Flavonoid Triglycoside from Anthyllis henoniana Stems: Antioxidant and Antiproliferative Effects on MDA-MB-231 Breast Cancer Cells
Source: Antioxidants (Basel). 2024 Jun 28;13(7):793. doi: 10.3390/antiox13070793 (PMC11273540; doi:10.3390/antiox13070793)
Supplement: Supplementary file 1 [file antioxidants-13-00793-s001.zip]

Archive with 1 entries (1 files):
- antioxidants-3070791-supplementary.pdf
